# Supplementary material for: Correction: Disruption of sulfur transferase complex increases bacterial intramacrophage persistence
Source: PLoS Pathog. 2026 Mar 19;22(3):e1014064. doi: 10.1371/journal.ppat.1014064 (PMC13001976; doi:10.1371/journal.ppat.1014064)
Supplement: S1 File — (XLSX) [file ppat.1014064.s001.xlsx]

## Sheet: Fig 2
A
WT	ΔyheM	ΔyheM-pyheM
0.444	3.7	0.117
0.168	2.2	0.211
0.821	2.25	0.31
0.231	4.46	0.574
B
WT	ΔyheM
11.3	47.5
14	42.4
9.9	31.7
C
	WT				yheM
0	100	100	100	100	100	100	100	100
4	12.57	8.25	9.25	6.12	10.1	15	19.01	15.51
8	0.576	1.6	2.9	2.01	8.65	9.67	7.45	3.6
12	0.32	1.25	0.8	1.175	3.7	2.2	6.25	4.46
16	0.444	0.168	0.073	0.231	1.53	2.853	1.53	2.275
20	0.217	0.114	0.194	0.132	1.4061	2.567	0.54	1.628
24	0.228	0.132	0.0442	0.0516	1.1	1.31	1.1	1.58
D
WT				yheM				yheM-pyheM
0.00013	0.00016	9e-05	8.4e-05	0.00188	0.00221	0.00261	0.00184	0.000111	0.0001	0.000106	9.1e-05
F
spleen
WT						yheM
0.100973	0.058098	0.024366	0.018386	0.058691	0.005066	0.163046	0.066048	0.140392	0.271211	0.051371	0.571777
liver
WT						yheM
0.092121	0.043473	0.054962	0.007763	0.070902	0.064278	0.679897	0.215464	0.526289	0.293814	0.041237	0.435567
feces
WT							yheM
3.4e-05	0.000397	0.000184	0.000222	0.00034	0.000974	0.000271	0.00182	0.000974	0.0086	0.00134	0.000909	0.00771	0.001012
