# Supplementary material for: Correction: Disruption of sulfur transferase complex increases bacterial intramacrophage persistence
Source: PLoS Pathog. 2026 Mar 19;22(3):e1014064. doi: 10.1371/journal.ppat.1014064 (PMC13001976; doi:10.1371/journal.ppat.1014064)
Supplement: S2 File — (XLSX) [file ppat.1014064.s002.xlsx]

## Sheet: Fig 3
C
WT				yheM
2.56	0.43	3.63	1.5	5.8	7.91	4.7	6.84
D
WT				yheM
3.35157	3.63692	3.7565	3.96163	5.24687	4.96791	4.16116	5.16206
E
WT				yheM
0.91	0.84	0.71	1.05	0.28	0.07	0.07	0.14
