# Supplementary material for: Correction: Disruption of sulfur transferase complex increases bacterial intramacrophage persistence
Source: PLoS Pathog. 2026 Mar 19;22(3):e1014064. doi: 10.1371/journal.ppat.1014064 (PMC13001976; doi:10.1371/journal.ppat.1014064)
Supplement: S3 File — (XLSX) [file ppat.1014064.s003.xlsx]

## Sheet: Fig 4
A
WT				yheM
0.23	0.2	0.17	0.11	0.44	0.45	0.29	0.25
B
WT				yheM
0.238	0.223	0.178	0.178	0.059	0.074	0.03	0.09
C
WT				yheM
2.15	1.905	2.491	2.178	0.217	0.496	0.391	0.19
D
WT				yheM
0.00196	0.00102	0.00238	0.0024	0.0083	0.00167	0.00234	0.005
E
WT				yheM					WT				yheM
0.00124	0.00057	0.000392	0.0011	0.01981	0.0235	0.0096	0.0541		0.000101	0.00033	0.000571	9.1e-05	0.0048	0.00215	0.0038	0.0012
F
WT				yheM				WT				yheM
0.444	0.168	0.073	0.231	3.7	2.2	6.25	4.46	0.0172	0.0568	0.0242	0.016	0.0215	0.0126	0.0182	0.0177
G
WT				yheM
0.00045	0.0004	0.00028	0.00038	0.00344	0.00163	0.0025	0.00611
