# Supplementary material for: Correction: Disruption of sulfur transferase complex increases bacterial intramacrophage persistence
Source: PLoS Pathog. 2026 Mar 19;22(3):e1014064. doi: 10.1371/journal.ppat.1014064 (PMC13001976; doi:10.1371/journal.ppat.1014064)
Supplement: S4 File — (XLSX) [file ppat.1014064.s004.xlsx]

## Sheet: Fig 5
A
WT				yheM
1.99	2.81	1.65	1.32	2.312	2.376	1.584	1.716
B
WT				yheM
0.73	0.67	0.5	0.29	0.23	0.13	0.13	0.11
C
WT				yheM				yheM-pyheM
0.00330957	0.00251	0.000501	0.000184	0.0345	0.05259	0.01251	0.02184	0.00646	0.00398	0.00178	0.0001901
D
WT				yheM				relA spoT				relA spoT yheM
20.25	20.5	23.96	21.25	58.8	76.44	91.92	99.2	1.28	0.74			0.84	0
E
WT				yheM				relA				relA yheM				relA spoT				relA spoT yheM
0.0023	0.0027	0.00014	0.00052	0.046	0.012	0.019	0.033	0.000156	0.000481	0.000103	0.000172	0.000112	0.000406	9.1e-05	0.000138	3.7e-05	3.3e-05	2.4e-05	7.6e-05	3e-05	3.6e-05	9.1e-05	7.6e-05
F
WT				yheM				relA spoT				relA spoT yheM
0.00384	0.00261	0.00111	0.00139	0.0411	0.0131	0.00975	0.0246	0.0011	0.00045	0.00055	0.000625	0.000578	0.000367	0.000406	0.000342
