# Supplementary material for: Correction: Disruption of sulfur transferase complex increases bacterial intramacrophage persistence
Source: PLoS Pathog. 2026 Mar 19;22(3):e1014064. doi: 10.1371/journal.ppat.1014064 (PMC13001976; doi:10.1371/journal.ppat.1014064)
Supplement: S5 File — (XLSX) [file ppat.1014064.s005.xlsx]

## Sheet: Fig 6
A
WT				yheM				yheM-pyheM
0.0796	0.237	0.073	0.191	6.75	3.73	4.25	4.46	0.0653	0.971	0.198	0.0336
B
	WT				yheM
0	100	100	100	100	100	100	100	100
4	19.53	17	12.3	16.32	31.8	19.1	17.48	24.33
8	5.32	6.46	4.9	4.71	8.65	9.67	7.45	3.6
12	1.92	1.3	1.63	1.75	7.5	8.12	8.9	4.46
16	0.192	0.63	0.16	0.1831	4.375	5.11	4.2	3.275
20	0.0796	0.237	0.073	0.191	4.75	3.73	2.25	4.46
24	0.137	0.098	0.082	0.133	4.02	3.27	1.94	2.33
C
WT				yheM				yheM-pyheM
0.03271	0.004	0.00821	0.00356	0.135	0.125	0.197	0.099	0.015	0.031	0.023	0.0086
D
WT			yheM			yheL			yheN			nifS			yhhP			yccK			trmU
6.348e-05	7.341e-05	9e-05	0.00117	0.00096	0.0009	0.00133	0.00136	0.0025	0.00076	0.000886	0.00076	0.00025	0.000606	0.00091	0.000983	0.000721	0.0012	0.00033	0.0011	0.000221	0.001165	0.000862	0.0014
E
	Extracellular		Intracellular
yheL	1	1	10.0613	9.50969
yheM	1	1	12.3133	11.9158
yheN	1	1	9.61961	9.25235
yccK	1	1	9.78408	9.41554
nifS	1	1	35.2667	36.2307
yhhP	1	1	12.6053	13.0703
trmU	1	1	9.58917	10.2806
F
	No treatment		Cefotaxime
yheL	1	1	0.353306	0.44919
yheM	1	1	0.391096	0.401827
yheN	1	1	0.382068	0.234537
yccK	1	1	0.498444	0.460046
nifS	1	1	0.305366	0.542074
yhhP	1	1	0.104201	0.259855
trmU	1	1	0.787658	0.682893
