# Supplementary material for: Correction: Disruption of sulfur transferase complex increases bacterial intramacrophage persistence
Source: PLoS Pathog. 2026 Mar 19;22(3):e1014064. doi: 10.1371/journal.ppat.1014064 (PMC13001976; doi:10.1371/journal.ppat.1014064)
Supplement: S6 File — (XLSX) [file ppat.1014064.s006.xlsx]

## Sheet: Fig S2
A
WT				yheN				trmU
0.179	0.231	0.153		2.11	1.29	3.3		1.55	2.94	2.3
B
WT				yheM					WT				yheM
3850000	3500000	4450000	4120000	250000	425000	475500	453500		8.4	9.6	11.4	12.1	3.5	3.42	4.1	3.8
D
	WT	yheM
Cef	1	1
Amp	2	2
F
	WT			yheM					WT			yheM
0	100	100	100	100	100	100		0	100	100	100	100	100	100
0.1	0.428	0.342	0.442	12.71	11.127	11.98		0.1	0.428	0.342	0.442	10.061	16.27	14.061
0.5	0.022	0.0212	0.0997	1.402	1.81	1.5433		0.5	0.0217	0.0114	0.0194	0.6153	0.2853	0.4153
1	0.00285	0.000357	0.00725	0.0876	0.0313	0.0988		1	0.0145	0.00632	0.00132	0.0471	0.0607	0.0671
2	0.000293	0.000235	0.000125	0.01143	0.012911	0.014101		2	0.000257	0.000225	0.000425	0.0101	0.005	0.00901
3	6e-05	0.000132	8.5e-05	0.001223	0.001589	0.00111		3	5.76e-05	0.00016	9e-05	0.0011	0.00131	0.0011
4	4e-05	3.5e-06	2e-05	0.002223	0.000489	0.000345		4	3.2e-05	2.5e-05	2e-05	0.000865	0.000967	0.000745
5	1.9e-05	2.2e-05	4.5e-05	0.000279	0.000527	0.000381		5	1.8e-05	3.2e-05	2.2e-05	0.000499	0.0007	0.000639
G
WT						yheM							WT						yheM						WT						yheM
665000	760000	1280000	1700000	750000		8303	35710	30000	18660	19800			4353	13156	12323	4536	26175		230	4285	810	833	1666		16666600	12500000	15000000	50000000	80000000		333333	100000	162000	600000	108000
