# Supplementary material for: Correction: Disruption of sulfur transferase complex increases bacterial intramacrophage persistence
Source: PLoS Pathog. 2026 Mar 19;22(3):e1014064. doi: 10.1371/journal.ppat.1014064 (PMC13001976; doi:10.1371/journal.ppat.1014064)
Supplement: S7 File — (XLSX) [file ppat.1014064.s007.xlsx]

## Sheet: Fig S3
B
	WT			yheM
citC	1	0	2	0.502318	0.091464	2
citD	1	0	2	0.348918	0.228685	2
citE	1	0	2	0.085714	0.020208	2
citF	1	0	2	0.07908	0.04649	2
citG	1	0	2	0.17729	0.368433	2
citT	1	0	2	0.263561	0.039733	2
citX	1	0	2	0.40916	0.027273	2
