# Supplementary material for: Correction: Disruption of sulfur transferase complex increases bacterial intramacrophage persistence
Source: PLoS Pathog. 2026 Mar 19;22(3):e1014064. doi: 10.1371/journal.ppat.1014064 (PMC13001976; doi:10.1371/journal.ppat.1014064)
Supplement: S8 File — (XLSX) [file ppat.1014064.s008.xlsx]

## Sheet: Fig S4
A
WT				yheM
28	34	33	32	31	34	33	34
