# Supplementary material for: Correction: Disruption of sulfur transferase complex increases bacterial intramacrophage persistence
Source: PLoS Pathog. 2026 Mar 19;22(3):e1014064. doi: 10.1371/journal.ppat.1014064 (PMC13001976; doi:10.1371/journal.ppat.1014064)
Supplement: S9 File — (XLSX) [file ppat.1014064.s009.xlsx]

## Sheet: Fig S5
A
WT				yheM				relA				relA yheM				relA spoT				relA spoT yheM
4.3e-05	4.08e-05	1.8e-05	3.2e-05	0.00499	0.0027	0.0012	0.00107	9.1e-07	2.8e-06	1.1e-06	3e-06	0.0012	0.00107	0.0056	0.0069	9.1e-07	3.35e-06	2.4e-07	7.6e-07	0.0037	0.0005	0.00682	0.00552
