# Supplementary material for: Correction: Disruption of sulfur transferase complex increases bacterial intramacrophage persistence
Source: PLoS Pathog. 2026 Mar 19;22(3):e1014064. doi: 10.1371/journal.ppat.1014064 (PMC13001976; doi:10.1371/journal.ppat.1014064)
Supplement: S10 File — (XLSX) [file ppat.1014064.s010.xlsx]

## Sheet: Fig S6
A
	WT			yheM					WT			yheM					WT			yheM
0	100	100	100	100	100	100		0	100	100	100	100	100	100		0	100	100	100	100	100	100
0.1	0.21	0.15	0.26	11.53	10	12.3		0.5	0.072	0.066	0.0857	0.0216	0.0629	0.07573		0.5	0.0357	0.0241	0.0285	0.019	0.0476	0.06193
0.5	0.114	0.085	0.134	5.261	4.542	4.937		1	0.000107	0.000142	0.000857	0.000215	0.000517	0.000413		1	0.00146	0.000428	0.00714	0.00318	0.00952	0.0038
1	0.0128	0.0076	0.0099	1.653	1.875	1.452		2	0.000293	0.000235	0.000125	0.000217	0.000391	0.000434		2	4.08e-05	5.71e-05	0.000142	0.00088	0.000909	0.000936
2	0.00532	0.00646	0.0049	1.619	1.579	1.31		3	2.69e-05	2.3e-05	7.69e-05	0.000238	9.5e-05	0.000895		3	1.7e-05	7.65e-05	7.32e-05	0.000634	0.000398	0.000496
3	0.00192	0.0013	0.0016	0.75	0.812	0.89		4	1.78e-05	5.71e-06	4.28e-05	0.000173	9.13e-05	4.3e-05		4	8.81e-05	3.62e-05	0.000117	0.000387	0.000155	0.000264
4	0.0005	0.0008	0.0007	0.4375	0.511	0.42		5	2.14e-05	8.5e-06	5.7e-06	0.000239	0.00013	0.000347		5	9.1e-05	5.4e-05	6.31e-05	0.000266	0.000352	0.000407
5	0.000575	0.00036	0.000291	0.142	0.153	0.181
B
	WT	yheM
Cip	0.5	0.5
Dox	8	8
Tet	4	2
Gen	0.25	0.25
Kan	0.5	0.5
PMB	0.125	0.125
